# Supplementary material for: The Influence of Crops on the Content of Polycyclic Aromatic Hydrocarbons in Soil Fertilized with Manure and Mineral Fertilizers
Source: Int J Environ Res Public Health. 2022 Oct 20;19(20):13627. doi: 10.3390/ijerph192013627 (PMC9602616; doi:10.3390/ijerph192013627)
Supplement: Supplementary file 1 [file ijerph-19-13627-s001.zip]

Archive with 1 entries (1 files):
- ijerph-1973324-supplementary.pdf
